# Supplementary material for: Protective Effects of 2,3,5,4′-Tetrahydroxystilbene-2-O-β-d-glucoside on Ovariectomy Induced Osteoporosis Mouse Model
Source: Int J Mol Sci. 2018 Aug 28;19(9):2554. doi: 10.3390/ijms19092554 (PMC6163345; doi:10.3390/ijms19092554)
Supplement: Supplementary file 1 [file ijms-19-02554-s001.zip]

Archive with 1 entries (1 files):
- ijms-334108-SI.pptx
